# Supplementary material for: Correlation between Physical Properties of 12-Hydroxystearic Acid Organogels and Hansen Solubility Parameters
Source: Gels. 2023 Apr 7;9(4):314. doi: 10.3390/gels9040314 (PMC10137447; doi:10.3390/gels9040314)
Supplement: Supplementary file 1 [file gels-09-00314-s001.zip]

Archive with 1 entries (1 files):
- gels-2277964-supplementary.pdf
